# Supplementary material for: Structural dynamics of the active HER4 and HER2/HER4 complexes is finely tuned by different growth factors and glycosylation
Source: eLife. 2024 Mar 18;12:RP92873. doi: 10.7554/eLife.92873 (PMC10948148; doi:10.7554/eLife.92873)
Supplement: Figure 1—figure supplement 1—source data 3. [file elife-92873-fig1-figsupp1-data3.zip]

Archive with 6 entries (5 files):
- Figure 1-figure supplement 1-source data 3/
- __MACOSX/._Figure 1-figure supplement 1-source data 3
- Figure 1-figure supplement 1-source data 3/.DS_Store
- __MACOSX/Figure 1-figure supplement 1-source data 3/._.DS_Store
- Figure 1-figure supplement 1-source data 3/Figure 1-figure supplement 1d- source data 4 scan.ai
- __MACOSX/Figure 1-figure supplement 1-source data 3/._Figure 1-figure supplement 1d- source data 4 scan.ai
