# Supplementary material for: Structural dynamics of the active HER4 and HER2/HER4 complexes is finely tuned by different growth factors and glycosylation
Source: eLife. 2024 Mar 18;12:RP92873. doi: 10.7554/eLife.92873 (PMC10948148; doi:10.7554/eLife.92873)
Supplement: Figure 1—figure supplement 1—source data 6. [file elife-92873-fig1-figsupp1-data6.zip]

Archive with 6 entries (5 files):
- Figure 1-figure supplement 1-source data 6/
- __MACOSX/._Figure 1-figure supplement 1-source data 6
- Figure 1-figure supplement 1-source data 6/.DS_Store
- __MACOSX/Figure 1-figure supplement 1-source data 6/._.DS_Store
- Figure 1-figure supplement 1-source data 6/Figure 1-figure supplement 1f-source data 6 scan labelled.ai
- __MACOSX/Figure 1-figure supplement 1-source data 6/._Figure 1-figure supplement 1f-source data 6 scan labelled.ai
