# Supplementary material for: Structural dynamics of the active HER4 and HER2/HER4 complexes is finely tuned by different growth factors and glycosylation
Source: eLife. 2024 Mar 18;12:RP92873. doi: 10.7554/eLife.92873 (PMC10948148; doi:10.7554/eLife.92873)
Supplement: Figure 2—source data 2. [file elife-92873-fig2-data2.zip]

Archive with 6 entries (5 files):
- Figure 2 -source data 2/
- __MACOSX/._Figure 2 -source data 2
- Figure 2 -source data 2/.DS_Store
- __MACOSX/Figure 2 -source data 2/._.DS_Store
- Figure 2 -source data 2/Figure 2e -source data 2 scans labelled.ai
- __MACOSX/Figure 2 -source data 2/._Figure 2e -source data 2 scans labelled.ai
